# Supplementary material for: Improved vectors for retron-mediated CRISPR-Cas9 genome editing in Saccharomyces cerevisiae
Source: bioRxiv. 2024 Aug 7:2024.08.06.606807. Preprint. [Version 1] doi: 10.1101/2024.08.06.606807 (PMC11326209; doi:10.1101/2024.08.06.606807)
Supplement: Supplement 1 — Supplemental Files File S1: Sequences of pCRISPEY and pCas9-EcRT plasmids. [file media-1.zip]

Archive with 38 entries (38 files):
- pCas9-EcRT-GAL-His.dna
- __MACOSX/._pCas9-EcRT-GAL-His.dna
- pCas9-EcRT-GAL-Hyg.dna
- __MACOSX/._pCas9-EcRT-GAL-Hyg.dna
- pCas9-EcRT-GAL-Kan.dna
- __MACOSX/._pCas9-EcRT-GAL-Kan.dna
- pCas9-EcRT-GAL-Nat.dna
- __MACOSX/._pCas9-EcRT-GAL-Nat.dna
- pCas9-EcRT-Z3-Hyg.dna
- __MACOSX/._pCas9-EcRT-Z3-Hyg.dna
- pCas9-EcRT-Z3-Kan.dna
- __MACOSX/._pCas9-EcRT-Z3-Kan.dna
- pCas9-EcRT-Z3-Nat.dna
- __MACOSX/._pCas9-EcRT-Z3-Nat.dna
- pCRISPEY-GAL-Hyg.dna
- __MACOSX/._pCRISPEY-GAL-Hyg.dna
- pCRISPEY-GAL-Hyg-ADE2.dna
- __MACOSX/._pCRISPEY-GAL-Hyg-ADE2.dna
- pCRISPEY-GAL-Kan-ADE2.dna
- __MACOSX/._pCRISPEY-GAL-Kan-ADE2.dna
- pCRISPEY-GAL-Kan.dna
- __MACOSX/._pCRISPEY-GAL-Kan.dna
- pCRISPEY-GAL-Nat.dna
- __MACOSX/._pCRISPEY-GAL-Nat.dna
- pCRISPEY-GAL-Nat-ADE2.dna
- __MACOSX/._pCRISPEY-GAL-Nat-ADE2.dna
- pCRISPEY-Z3-Hyg-ADE2.dna
- __MACOSX/._pCRISPEY-Z3-Hyg-ADE2.dna
- pCRISPEY-Z3-Hyg.dna
- __MACOSX/._pCRISPEY-Z3-Hyg.dna
- pCRISPEY-Z3-Kan-ADE2.dna
- __MACOSX/._pCRISPEY-Z3-Kan-ADE2.dna
- pCRISPEY-Z3-Kan.dna
- __MACOSX/._pCRISPEY-Z3-Kan.dna
- pCRISPEY-Z3-Nat.dna
- __MACOSX/._pCRISPEY-Z3-Nat.dna
- pCRISPEY-Z3-Nat-ADE2.dna
- __MACOSX/._pCRISPEY-Z3-Nat-ADE2.dna
